# Supplementary material for: Characterization of a Novel PolyM-Preferred Alginate Lyase from Marine Vibrio splendidus OU02
Source: Mar Drugs. 2018 Aug 22;16(9):295. doi: 10.3390/md16090295 (PMC6165035; doi:10.3390/md16090295)
Supplement: Supplementary file 1 [file marinedrugs-16-00295-s001.zip]

Archive with 9 entries (8 files):
- Supplementary figures/
- Supplementary figures/Figure S1.eps
- Supplementary figures/Figure S1.pdf
- Supplementary figures/Figure S2.eps
- Supplementary figures/Figure S2.pdf
- Supplementary figures/Figure S3.eps
- Supplementary figures/Figure S3.pdf
- Supplementary figures/Figure S4.eps
- Supplementary figures/Figure S4.pdf
